# Supplementary material for: A very simple, re-executable neuroimaging publication
Source: F1000Res. 2017 Jun 15;6:124. Originally published 2017 Feb 10. [Version 2] doi: 10.12688/f1000research.10783.2 (PMC5516225; doi:10.12688/f1000research.10783.2)
Supplement: Supplementary file 1 [file f1000research-6-12766-s0000.tgz]

Archive with 1 entries (1 files):
- faf68286-f3a0-40e2-ac29-7afe6399ef1c.xlsx
