# Supplementary material for: A very simple, re-executable neuroimaging publication
Source: F1000Res. 2017 Jun 15;6:124. Originally published 2017 Feb 10. [Version 2] doi: 10.12688/f1000research.10783.2 (PMC5516225; doi:10.12688/f1000research.10783.2)
Supplement: Supplementary file 1 [file f1000research-6-12766-s0000.tgz › faf68286-f3a0-40e2-ac29-7afe6399ef1c.xlsx]

## Sheet: SimpleData
Project	Subject	Age	Hand	M/F	Acquisition Site	Field Strength	Label	File Path
fcon_1000	AnnArbor_sub16960	13	right	M	AnnArbor	3T	AnnArbor_sub16960	http://www.nitrc.org/ir/data/experiments/xnat_E00005/scans/anat_mprage_anonymized/resources/11924/files/scan_mprage_anonymized.nii.gz
fcon_1000	AnnArbor_sub20317	15	right	M	AnnArbor	3T	AnnArbor_sub20317	http://www.nitrc.org/ir/data/experiments/xnat_E00007/scans/anat_mprage_anonymized/resources/11930/files/scan_mprage_anonymized.nii.gz
fcon_1000	AnnArbor_sub38614	14	right	M	AnnArbor	3T	AnnArbor_sub38614	http://www.nitrc.org/ir/data/experiments/xnat_E00011/scans/anat_mprage_anonymized/resources/11942/files/scan_mprage_anonymized.nii.gz
fcon_1000	AnnArbor_sub46727	13	right	F	AnnArbor	3T	AnnArbor_sub46727	http://www.nitrc.org/ir/data/experiments/xnat_E00013/scans/anat_mprage_anonymized/resources/11948/files/scan_mprage_anonymized.nii.gz
fcon_1000	AnnArbor_sub49687	13	left	M	AnnArbor	3T	AnnArbor_sub49687	http://www.nitrc.org/ir/data/experiments/xnat_E00016/scans/anat_mprage_anonymized/resources/11956/files/scan_mprage_anonymized.nii.gz
fcon_1000	AnnArbor_sub82334	14	right	M	AnnArbor	3T	AnnArbor_sub82334	http://www.nitrc.org/ir/data/experiments/xnat_E00022/scans/anat_mprage_anonymized/resources/11973/files/scan_mprage_anonymized.nii.gz
fcon_1000	AnnArbor_sub86367	15	right	M	AnnArbor	3T	AnnArbor_sub86367	http://www.nitrc.org/ir/data/experiments/xnat_E00023/scans/anat_mprage_anonymized/resources/11976/files/scan_mprage_anonymized.nii.gz
fcon_1000	AnnArbor_sub87745	14	right	M	AnnArbor	3T	AnnArbor_sub87745	http://www.nitrc.org/ir/data/experiments/xnat_E00024/scans/anat_mprage_anonymized/resources/11979/files/scan_mprage_anonymized.nii.gz
fcon_1000	AnnArbor_sub96621	15	right	M	AnnArbor	3T	AnnArbor_sub96621	http://www.nitrc.org/ir/data/experiments/xnat_E00025/scans/anat_mprage_anonymized/resources/11982/files/scan_mprage_anonymized.nii.gz
fcon_1000	NewYork_sub20732	11	unknown	M	NewYork	3T	NewYork_sub20732	http://www.nitrc.org/ir/data/experiments/xnat_E00937/scans/anat_mprage_anonymized/resources/14860/files/scan_mprage_anonymized.nii.gz
fcon_1000	NewYork_sub26267	15	unknown	F	NewYork	3T	NewYork_sub26267	http://www.nitrc.org/ir/data/experiments/xnat_E00939/scans/anat_mprage_anonymized/resources/14866/files/scan_mprage_anonymized.nii.gz
fcon_1000	NewYork_sub28795	10	unknown	M	NewYork	3T	NewYork_sub28795	http://www.nitrc.org/ir/data/experiments/xnat_E00941/scans/anat_mprage_anonymized/resources/14872/files/scan_mprage_anonymized.nii.gz
fcon_1000	NewYork_sub31671	12	unknown	M	NewYork	3T	NewYork_sub31671	http://www.nitrc.org/ir/data/experiments/xnat_E00949/scans/anat_mprage_anonymized/resources/14896/files/scan_mprage_anonymized.nii.gz
fcon_1000	NewYork_sub44979	15	unknown	F	NewYork	3T	NewYork_sub44979	http://www.nitrc.org/ir/data/experiments/xnat_E00958/scans/anat_mprage_anonymized/resources/14923/files/scan_mprage_anonymized.nii.gz
fcon_1000	NewYork_sub59589	14	unknown	M	NewYork	3T	NewYork_sub59589	http://www.nitrc.org/ir/data/experiments/xnat_E00974/scans/anat_mprage_anonymized/resources/6978/files/scan_mprage_anonymized.nii.gz
fcon_1000	NewYork_sub61001	13	unknown	M	NewYork	3T	NewYork_sub61001	http://www.nitrc.org/ir/data/experiments/xnat_E00975/scans/anat_mprage_anonymized/resources/6981/files/scan_mprage_anonymized.nii.gz
fcon_1000	NewYork_sub61241	15	unknown	F	NewYork	3T	NewYork_sub61241	http://www.nitrc.org/ir/data/experiments/xnat_E00976/scans/anat_mprage_anonymized/resources/6984/files/scan_mprage_anonymized.nii.gz
fcon_1000	NewYork_sub66941	14	unknown	M	NewYork	3T	NewYork_sub66941	http://www.nitrc.org/ir/data/experiments/xnat_E00981/scans/anat_mprage_anonymized/resources/6999/files/scan_mprage_anonymized.nii.gz
fcon_1000	NewYork_sub70752	15	unknown	F	NewYork	3T	NewYork_sub70752	http://www.nitrc.org/ir/data/experiments/xnat_E00983/scans/anat_mprage_anonymized/resources/7005/files/scan_mprage_anonymized.nii.gz
fcon_1000	NewYork_sub73490	12	unknown	M	NewYork	3T	NewYork_sub73490	http://www.nitrc.org/ir/data/experiments/xnat_E00984/scans/anat_mprage_anonymized/resources/7008/files/scan_mprage_anonymized.nii.gz
fcon_1000	NewYork_sub84978	12	unknown	F	NewYork	3T	NewYork_sub84978	http://www.nitrc.org/ir/data/experiments/xnat_E00992/scans/anat_mprage_anonymized/resources/7032/files/scan_mprage_anonymized.nii.gz
fcon_1000	NewYork_sub88286	15	unknown	F	NewYork	3T	NewYork_sub88286	http://www.nitrc.org/ir/data/experiments/xnat_E00994/scans/anat_mprage_anonymized/resources/7038/files/scan_mprage_anonymized.nii.gz
fcon_1000	NewYork_sub93975	12	unknown	F	NewYork	3T	NewYork_sub93975	http://www.nitrc.org/ir/data/experiments/xnat_E00998/scans/anat_mprage_anonymized/resources/7050/files/scan_mprage_anonymized.nii.gz
fcon_1000	NewYork_sub96705	13	unknown	M	NewYork	3T	NewYork_sub96705	http://www.nitrc.org/ir/data/experiments/xnat_E01002/scans/anat_mprage_anonymized/resources/7062/files/scan_mprage_anonymized.nii.gz
